# Supplementary material for: Quantum refinement in real and reciprocal space using the Phenix and ORCA software
Source: IUCrJ. 2024 Sep 30;11(Pt 6):921–37. doi: 10.1107/S2052252524008406 (PMC11533993; doi:10.1107/S2052252524008406)
Supplement: Supplementary file 1 [file m-11-00921-sup1.zip]

Archive with 14 entries (14 files):
- FeN2ase_HO2_HO7_wx_1_qm_c.pdb
- FeN2ase_HO2_wx_1_qm_c.pdb
- FeN2ase_HO7_wx_1_qm_c.pdb
- FeN2ase_none_wx_1_qm_c.pdb
- MnSOD_wx_3_qm_c.pdb
- __MACOSX/._MnSOD_wx_3_qm_c.pdb
- pMMO_wx_3_qm_c.pdb
- __MACOSX/._pMMO_wx_3_qm_c.pdb
- VN2ase_BCT_wx_3_qm_c.pdb
- __MACOSX/._VN2ase_BCT_wx_3_qm_c.pdb
- VN2ase_CO3_wx_3_qm_c.pdb
- __MACOSX/._VN2ase_CO3_wx_3_qm_c.pdb
- VN2ase_NO3_wx_3_qm_c.pdb
- __MACOSX/._VN2ase_NO3_wx_3_qm_c.pdb
