# Supplementary material for: Quantum refinement in real and reciprocal space using the Phenix and ORCA software
Source: IUCrJ. 2024 Sep 30;11(Pt 6):921–37. doi: 10.1107/S2052252524008406 (PMC11533993; doi:10.1107/S2052252524008406)
Supplement: Supplementary file 1 [file m-11-00921-sup1.zip › FeN2ase_HO2_HO7_wx_1_qm_c.pdb]

CRYST1  109.969  151.048  158.863  90.00  90.00  90.00 P 21 21 21
SCALE1      0.009093  0.000000  0.000000        0.00000
SCALE2      0.000000  0.006620  0.000000        0.00000
SCALE3      0.000000  0.000000  0.006295        0.00000
ATOM   2013  CA  CYS A 257     -19.664  -1.688  60.145  1.00 17.44           C
ATOM   2016  CB  CYS A 257     -19.008  -2.032  58.784  1.00 16.34           C
ATOM   2017  SG  CYS A 257     -19.829  -0.923  57.572  1.00 15.57           S
ATOM   2018  HB2 CYS A 257     -17.921  -1.824  58.834  1.00 16.34           H
ATOM   2019  HB3 CYS A 257     -19.153  -3.115  58.566  1.00 16.34           H
ATOM   3345  CA  HIS A 423     -10.227   2.935  52.427  1.00 14.12           C
ATOM   3348  CB  HIS A 423     -10.707   3.071  51.006  1.00 13.92           C
ATOM   3349  CG  HIS A 423     -11.741   4.115  50.805  1.00 13.56           C
ATOM   3350  ND1 HIS A 423     -13.056   3.799  50.519  1.00 12.58           N
ATOM   3351  CD2 HIS A 423     -11.580   5.484  50.725  1.00 13.28           C
ATOM   3352  CE1 HIS A 423     -13.683   4.930  50.247  1.00 13.58           C
ATOM   3353  NE2 HIS A 423     -12.815   5.984  50.355  1.00 12.18           N
ATOM   3354  HB2 HIS A 423      -9.820   3.300  50.373  1.00 13.92           H
ATOM   3355  HB3 HIS A 423     -11.109   2.091  50.679  1.00 13.92           H
ATOM   3356  HD2 HIS A 423     -10.690   6.110  50.800  1.00 13.28           H
ATOM   3357  HE1 HIS A 423     -14.751   5.010  50.031  1.00 13.58           H
ATOM   3358  HE2 HIS A 423     -13.040   6.963  50.191  1.00 12.58           H
HETATM 4126  CX  FFC A 600     -16.346   0.628  53.295  1.00 16.10           C
HETATM 4127  S1A FFC A 600     -19.270   1.403  54.889  1.00 17.05           S
HETATM 4128  S1B FFC A 600     -16.142   3.054  51.025  1.00 15.00           S
HETATM 4129  S2A FFC A 600     -18.227  -2.031  54.201  1.00 16.53           S
HETATM 4130  S2B FFC A 600     -18.789   0.257  51.317  1.00 15.63           S
HETATM 4131  S3A FFC A 600     -15.862   3.414  54.946  1.00 14.30           S
HETATM 4132  S3B FFC A 600     -15.188  -0.349  50.225  1.00 16.36           S
HETATM 4133  S4A FFC A 600     -16.205  -0.042  56.587  1.00 17.21           S
HETATM 4134  S4B FFC A 600     -13.287   1.606  52.801  1.00 14.19           S
HETATM 4135  S5A FFC A 600     -14.357  -2.045  53.697  1.00 16.01           S
HETATM 4136 FE1  FFC A 600     -18.363  -0.527  55.859  1.00 16.57          Fe
HETATM 4137 FE2  FFC A 600     -18.271   0.116  53.336  1.00 16.04          Fe
HETATM 4138 FE3  FFC A 600     -16.129  -0.976  54.488  1.00 16.15          Fe
HETATM 4139 FE4  FFC A 600     -16.910   1.493  54.975  1.00 16.57          Fe
HETATM 4140 FE5  FFC A 600     -15.394   2.333  53.062  1.00 15.63          Fe
HETATM 4141 FE6  FFC A 600     -16.744   0.918  51.320  1.00 17.30          Fe
HETATM 4142 FE7  FFC A 600     -14.627  -0.146  52.498  1.00 15.13          Fe
HETATM 4143 FE8  FFC A 600     -14.069   1.853  50.547  1.00 13.96          Fe
HETATM 4144  C1  HCA A 601     -15.296   1.154  45.940  1.00 15.89           C
HETATM 4145  C2  HCA A 601     -14.222   0.499  46.721  1.00 14.57           C
HETATM 4146  C3  HCA A 601     -13.375   1.545  47.496  1.00 13.69           C
HETATM 4147  C4  HCA A 601     -12.636   2.513  46.550  1.00 13.84           C
HETATM 4148  C5  HCA A 601     -11.692   3.472  47.280  1.00 14.35           C
HETATM 4149  C6  HCA A 601     -11.014   4.518  46.337  1.00 15.51           C
HETATM 4150  C7  HCA A 601     -12.302   0.751  48.308  1.00 14.15           C
HETATM 4151  O1  HCA A 601     -16.086   1.987  46.368  1.00 16.61           O
HETATM 4152  O2  HCA A 601     -15.380   0.756  44.614  1.00 14.89           O
HETATM 4153  O3  HCA A 601      -9.753   4.483  46.261  1.00 17.32           O
HETATM 4154  O4  HCA A 601     -11.806   5.299  45.721  1.00 18.01           O
HETATM 4155  O5  HCA A 601     -12.308   0.937  49.564  1.00 14.25           O
HETATM 4156  O6  HCA A 601     -11.510   0.060  47.626  1.00 12.39           O
HETATM 4157  O7  HCA A 601     -14.237   2.280  48.389  1.00 13.47           O
HETATM 4158  H21 HCA A 601     -14.704  -0.159  47.491  1.00 14.57           H
HETATM 4159  H22 HCA A 601     -13.545  -0.097  46.087  1.00 14.57           H
HETATM 4160  H41 HCA A 601     -13.375   3.115  45.976  1.00 13.84           H
HETATM 4161  H42 HCA A 601     -12.062   1.887  45.838  1.00 13.84           H
HETATM 4162  H51 HCA A 601     -10.911   2.891  47.803  1.00 14.35           H
HETATM 4163  H52 HCA A 601     -12.292   4.008  48.040  1.00 14.35           H
HETATM 4164  HO2 HCA A 601     -16.136   1.283  44.259  1.00 14.89           H
HETATM 4165  HO7 HCA A 601     -15.163   2.267  48.044  1.00 13.47           H
