# Supplementary material for: Quantum refinement in real and reciprocal space using the Phenix and ORCA software
Source: IUCrJ. 2024 Sep 30;11(Pt 6):921–37. doi: 10.1107/S2052252524008406 (PMC11533993; doi:10.1107/S2052252524008406)
Supplement: Supplementary file 1 [file m-11-00921-sup1.zip › FeN2ase_HO2_wx_1_qm_c.pdb]

CRYST1  109.969  151.048  158.863  90.00  90.00  90.00 P 21 21 21
SCALE1      0.009093  0.000000  0.000000        0.00000
SCALE2      0.000000  0.006620  0.000000        0.00000
SCALE3      0.000000  0.000000  0.006295        0.00000
ATOM   2013  CA  CYS A 257     -19.667  -1.689  60.144  1.00 17.44           C
ATOM   2016  CB  CYS A 257     -19.012  -2.032  58.780  1.00 16.34           C
ATOM   2017  SG  CYS A 257     -19.836  -0.924  57.570  1.00 15.57           S
ATOM   2018  HB2 CYS A 257     -17.923  -1.816  58.824  1.00 16.34           H
ATOM   2019  HB3 CYS A 257     -19.153  -3.120  58.571  1.00 16.34           H
ATOM   3345  CA  HIS A 423     -10.227   2.937  52.427  1.00 14.12           C
ATOM   3348  CB  HIS A 423     -10.708   3.070  51.003  1.00 13.92           C
ATOM   3349  CG  HIS A 423     -11.740   4.119  50.809  1.00 13.56           C
ATOM   3350  ND1 HIS A 423     -13.053   3.799  50.541  1.00 12.58           N
ATOM   3351  CD2 HIS A 423     -11.574   5.486  50.725  1.00 13.28           C
ATOM   3352  CE1 HIS A 423     -13.679   4.927  50.254  1.00 13.58           C
ATOM   3353  NE2 HIS A 423     -12.813   5.987  50.358  1.00 12.18           N
ATOM   3354  HB2 HIS A 423      -9.822   3.302  50.372  1.00 13.92           H
ATOM   3355  HB3 HIS A 423     -11.116   2.097  50.661  1.00 13.92           H
ATOM   3356  HD2 HIS A 423     -10.682   6.118  50.787  1.00 13.28           H
ATOM   3357  HE1 HIS A 423     -14.746   5.002  50.027  1.00 13.58           H
ATOM   3358  HE2 HIS A 423     -13.027   6.966  50.180  1.00 12.58           H
HETATM 4126  CX  FFC A 600     -16.361   0.627  53.280  1.00 16.10           C
HETATM 4127  S1A FFC A 600     -19.284   1.402  54.884  1.00 17.05           S
HETATM 4128  S1B FFC A 600     -16.144   3.046  51.048  1.00 15.00           S
HETATM 4129  S2A FFC A 600     -18.223  -2.039  54.185  1.00 16.53           S
HETATM 4130  S2B FFC A 600     -18.795   0.254  51.320  1.00 15.63           S
HETATM 4131  S3A FFC A 600     -15.875   3.406  54.967  1.00 14.30           S
HETATM 4132  S3B FFC A 600     -15.200  -0.349  50.253  1.00 16.36           S
HETATM 4133  S4A FFC A 600     -16.209  -0.048  56.606  1.00 17.21           S
HETATM 4134  S4B FFC A 600     -13.295   1.618  52.774  1.00 14.19           S
HETATM 4135  S5A FFC A 600     -14.361  -2.050  53.679  1.00 16.01           S
HETATM 4136 FE1  FFC A 600     -18.365  -0.533  55.846  1.00 16.57          Fe
HETATM 4137 FE2  FFC A 600     -18.271   0.115  53.336  1.00 16.04          Fe
HETATM 4138 FE3  FFC A 600     -16.126  -0.977  54.490  1.00 16.15          Fe
HETATM 4139 FE4  FFC A 600     -16.913   1.476  54.976  1.00 16.57          Fe
HETATM 4140 FE5  FFC A 600     -15.400   2.333  53.070  1.00 15.63          Fe
HETATM 4141 FE6  FFC A 600     -16.745   0.922  51.319  1.00 17.30          Fe
HETATM 4142 FE7  FFC A 600     -14.630  -0.134  52.497  1.00 15.13          Fe
HETATM 4143 FE8  FFC A 600     -14.069   1.854  50.505  1.00 13.96          Fe
HETATM 4144  C1  HCA A 601     -15.308   1.160  45.964  1.00 15.89           C
HETATM 4145  C2  HCA A 601     -14.241   0.514  46.740  1.00 14.57           C
HETATM 4146  C3  HCA A 601     -13.415   1.604  47.599  1.00 13.69           C
HETATM 4147  C4  HCA A 601     -12.646   2.512  46.578  1.00 13.84           C
HETATM 4148  C5  HCA A 601     -11.686   3.483  47.275  1.00 14.35           C
HETATM 4149  C6  HCA A 601     -11.006   4.519  46.336  1.00 15.51           C
HETATM 4150  C7  HCA A 601     -12.311   0.743  48.318  1.00 14.15           C
HETATM 4151  O1  HCA A 601     -16.122   1.984  46.325  1.00 16.61           O
HETATM 4152  O2  HCA A 601     -15.340   0.750  44.595  1.00 14.89           O
HETATM 4153  O3  HCA A 601      -9.739   4.473  46.243  1.00 17.32           O
HETATM 4154  O4  HCA A 601     -11.779   5.326  45.723  1.00 18.01           O
HETATM 4155  O5  HCA A 601     -12.282   0.873  49.592  1.00 14.25           O
HETATM 4156  O6  HCA A 601     -11.515   0.058  47.621  1.00 12.39           O
HETATM 4157  O7  HCA A 601     -14.236   2.284  48.428  1.00 13.47           O
HETATM 4158  H21 HCA A 601     -14.716  -0.133  47.507  1.00 14.57           H
HETATM 4159  H22 HCA A 601     -13.565  -0.070  46.088  1.00 14.57           H
HETATM 4160  H41 HCA A 601     -13.389   3.104  46.002  1.00 13.84           H
HETATM 4161  H42 HCA A 601     -12.082   1.860  45.878  1.00 13.84           H
HETATM 4162  H51 HCA A 601     -10.901   2.910  47.801  1.00 14.35           H
HETATM 4163  H52 HCA A 601     -12.294   4.019  48.030  1.00 14.35           H
HETATM 4164  HO2 HCA A 601     -16.083   1.296  44.238  1.00 14.89           H
