# Supplementary material for: Quantum refinement in real and reciprocal space using the Phenix and ORCA software
Source: IUCrJ. 2024 Sep 30;11(Pt 6):921–37. doi: 10.1107/S2052252524008406 (PMC11533993; doi:10.1107/S2052252524008406)
Supplement: Supplementary file 1 [file m-11-00921-sup1.zip › FeN2ase_HO7_wx_1_qm_c.pdb]

CRYST1  109.969  151.048  158.863  90.00  90.00  90.00 P 21 21 21
SCALE1      0.009093  0.000000  0.000000        0.00000
SCALE2      0.000000  0.006620  0.000000        0.00000
SCALE3      0.000000  0.000000  0.006295        0.00000
ATOM   2013  CA  CYS A 257     -19.667  -1.685  60.146  1.00 17.44           C
ATOM   2016  CB  CYS A 257     -19.016  -2.021  58.780  1.00 16.34           C
ATOM   2017  SG  CYS A 257     -19.832  -0.914  57.566  1.00 15.57           S
ATOM   2018  HB2 CYS A 257     -17.930  -1.802  58.814  1.00 16.34           H
ATOM   2019  HB3 CYS A 257     -19.169  -3.104  58.558  1.00 16.34           H
ATOM   3345  CA  HIS A 423     -10.227   2.936  52.424  1.00 14.12           C
ATOM   3348  CB  HIS A 423     -10.702   3.066  50.995  1.00 13.92           C
ATOM   3349  CG  HIS A 423     -11.739   4.110  50.800  1.00 13.56           C
ATOM   3350  ND1 HIS A 423     -13.054   3.802  50.522  1.00 12.58           N
ATOM   3351  CD2 HIS A 423     -11.567   5.479  50.724  1.00 13.28           C
ATOM   3352  CE1 HIS A 423     -13.679   4.937  50.254  1.00 13.58           C
ATOM   3353  NE2 HIS A 423     -12.805   5.989  50.363  1.00 12.18           N
ATOM   3354  HB2 HIS A 423      -9.817   3.309  50.368  1.00 13.92           H
ATOM   3355  HB3 HIS A 423     -11.098   2.089  50.648  1.00 13.92           H
ATOM   3356  HD2 HIS A 423     -10.676   6.099  50.799  1.00 13.28           H
ATOM   3357  HE1 HIS A 423     -14.748   5.024  50.034  1.00 13.58           H
ATOM   3358  HE2 HIS A 423     -13.023   6.970  50.201  1.00 12.58           H
HETATM 4126  CX  FFC A 600     -16.351   0.628  53.313  1.00 16.10           C
HETATM 4127  S1A FFC A 600     -19.279   1.407  54.892  1.00 17.05           S
HETATM 4128  S1B FFC A 600     -16.146   3.052  51.042  1.00 15.00           S
HETATM 4129  S2A FFC A 600     -18.227  -2.030  54.208  1.00 16.53           S
HETATM 4130  S2B FFC A 600     -18.803   0.246  51.319  1.00 15.63           S
HETATM 4131  S3A FFC A 600     -15.872   3.415  54.954  1.00 14.30           S
HETATM 4132  S3B FFC A 600     -15.199  -0.346  50.258  1.00 16.36           S
HETATM 4133  S4A FFC A 600     -16.209  -0.046  56.608  1.00 17.21           S
HETATM 4134  S4B FFC A 600     -13.294   1.621  52.792  1.00 14.19           S
HETATM 4135  S5A FFC A 600     -14.352  -2.056  53.694  1.00 16.01           S
HETATM 4136 FE1  FFC A 600     -18.358  -0.526  55.860  1.00 16.57          Fe
HETATM 4137 FE2  FFC A 600     -18.275   0.114  53.341  1.00 16.04          Fe
HETATM 4138 FE3  FFC A 600     -16.132  -0.978  54.494  1.00 16.15          Fe
HETATM 4139 FE4  FFC A 600     -16.916   1.486  54.981  1.00 16.57          Fe
HETATM 4140 FE5  FFC A 600     -15.396   2.328  53.067  1.00 15.63          Fe
HETATM 4141 FE6  FFC A 600     -16.748   0.920  51.323  1.00 17.30          Fe
HETATM 4142 FE7  FFC A 600     -14.626  -0.148  52.503  1.00 15.13          Fe
HETATM 4143 FE8  FFC A 600     -14.070   1.861  50.528  1.00 13.96          Fe
HETATM 4144  C1  HCA A 601     -15.319   1.142  45.829  1.00 15.89           C
HETATM 4145  C2  HCA A 601     -14.217   0.491  46.684  1.00 14.57           C
HETATM 4146  C3  HCA A 601     -13.389   1.515  47.507  1.00 13.69           C
HETATM 4147  C4  HCA A 601     -12.645   2.501  46.573  1.00 13.84           C
HETATM 4148  C5  HCA A 601     -11.699   3.472  47.289  1.00 14.35           C
HETATM 4149  C6  HCA A 601     -11.012   4.513  46.348  1.00 15.51           C
HETATM 4150  C7  HCA A 601     -12.324   0.756  48.335  1.00 14.15           C
HETATM 4151  O1  HCA A 601     -16.029   2.002  46.457  1.00 16.61           O
HETATM 4152  O2  HCA A 601     -15.458   0.791  44.624  1.00 14.89           O
HETATM 4153  O3  HCA A 601      -9.747   4.458  46.250  1.00 17.32           O
HETATM 4154  O4  HCA A 601     -11.784   5.327  45.746  1.00 18.01           O
HETATM 4155  O5  HCA A 601     -12.329   0.961  49.604  1.00 14.25           O
HETATM 4156  O6  HCA A 601     -11.497   0.060  47.701  1.00 12.39           O
HETATM 4157  O7  HCA A 601     -14.280   2.244  48.376  1.00 13.47           O
HETATM 4158  H21 HCA A 601     -14.694  -0.202  47.410  1.00 14.57           H
HETATM 4159  H22 HCA A 601     -13.514  -0.086  46.055  1.00 14.57           H
HETATM 4160  H41 HCA A 601     -13.406   3.078  46.012  1.00 13.84           H
HETATM 4161  H42 HCA A 601     -12.071   1.878  45.857  1.00 13.84           H
HETATM 4162  H51 HCA A 601     -10.917   2.898  47.818  1.00 14.35           H
HETATM 4163  H52 HCA A 601     -12.298   4.017  48.045  1.00 14.35           H
HETATM 4164  HO7 HCA A 601     -15.172   2.235  47.860  1.00 13.47           H
