# Supplementary material for: Quantum refinement in real and reciprocal space using the Phenix and ORCA software
Source: IUCrJ. 2024 Sep 30;11(Pt 6):921–37. doi: 10.1107/S2052252524008406 (PMC11533993; doi:10.1107/S2052252524008406)
Supplement: Supplementary file 1 [file m-11-00921-sup1.zip › FeN2ase_none_wx_1_qm_c.pdb]

CRYST1  109.969  151.048  158.863  90.00  90.00  90.00 P 21 21 21
SCALE1      0.009093  0.000000  0.000000        0.00000
SCALE2      0.000000  0.006620  0.000000        0.00000
SCALE3      0.000000  0.000000  0.006295        0.00000
ATOM   2013  CA  CYS A 257     -19.667  -1.698  60.145  1.00 17.44           C
ATOM   2016  CB  CYS A 257     -19.013  -2.050  58.785  1.00 16.34           C
ATOM   2017  SG  CYS A 257     -19.832  -0.933  57.578  1.00 15.57           S
ATOM   2018  HB2 CYS A 257     -17.925  -1.833  58.823  1.00 16.34           H
ATOM   2019  HB3 CYS A 257     -19.143  -3.150  58.594  1.00 16.34           H
ATOM   3345  CA  HIS A 423     -10.228   2.938  52.427  1.00 14.12           C
ATOM   3348  CB  HIS A 423     -10.710   3.070  51.000  1.00 13.92           C
ATOM   3349  CG  HIS A 423     -11.722   4.137  50.813  1.00 13.56           C
ATOM   3350  ND1 HIS A 423     -13.042   3.808  50.561  1.00 12.58           N
ATOM   3351  CD2 HIS A 423     -11.573   5.508  50.717  1.00 13.28           C
ATOM   3352  CE1 HIS A 423     -13.680   4.928  50.269  1.00 13.58           C
ATOM   3353  NE2 HIS A 423     -12.823   5.998  50.366  1.00 12.18           N
ATOM   3354  HB2 HIS A 423      -9.823   3.270  50.357  1.00 13.92           H
ATOM   3355  HB3 HIS A 423     -11.153   2.105  50.664  1.00 13.92           H
ATOM   3356  HD2 HIS A 423     -10.691   6.162  50.755  1.00 13.28           H
ATOM   3357  HE1 HIS A 423     -14.744   4.984  50.040  1.00 13.58           H
ATOM   3358  HE2 HIS A 423     -13.032   6.971  50.125  1.00 12.58           H
HETATM 4126  CX  FFC A 600     -16.357   0.631  53.305  1.00 16.10           C
HETATM 4127  S1A FFC A 600     -19.291   1.411  54.893  1.00 17.05           S
HETATM 4128  S1B FFC A 600     -16.145   3.042  51.052  1.00 15.00           S
HETATM 4129  S2A FFC A 600     -18.227  -2.042  54.196  1.00 16.53           S
HETATM 4130  S2B FFC A 600     -18.802   0.245  51.328  1.00 15.63           S
HETATM 4131  S3A FFC A 600     -15.876   3.417  54.971  1.00 14.30           S
HETATM 4132  S3B FFC A 600     -15.204  -0.347  50.270  1.00 16.36           S
HETATM 4133  S4A FFC A 600     -16.211  -0.050  56.622  1.00 17.21           S
HETATM 4134  S4B FFC A 600     -13.295   1.619  52.779  1.00 14.19           S
HETATM 4135  S5A FFC A 600     -14.358  -2.057  53.685  1.00 16.01           S
HETATM 4136 FE1  FFC A 600     -18.361  -0.530  55.855  1.00 16.57          Fe
HETATM 4137 FE2  FFC A 600     -18.276   0.113  53.340  1.00 16.04          Fe
HETATM 4138 FE3  FFC A 600     -16.128  -0.980  54.493  1.00 16.15          Fe
HETATM 4139 FE4  FFC A 600     -16.913   1.485  54.979  1.00 16.57          Fe
HETATM 4140 FE5  FFC A 600     -15.398   2.335  53.076  1.00 15.63          Fe
HETATM 4141 FE6  FFC A 600     -16.745   0.920  51.323  1.00 17.30          Fe
HETATM 4142 FE7  FFC A 600     -14.628  -0.141  52.503  1.00 15.13          Fe
HETATM 4143 FE8  FFC A 600     -14.062   1.860  50.495  1.00 13.96          Fe
HETATM 4144  C1  HCA A 601     -15.328   1.156  45.742  1.00 15.89           C
HETATM 4145  C2  HCA A 601     -14.268   0.583  46.716  1.00 14.57           C
HETATM 4146  C3  HCA A 601     -13.427   1.592  47.586  1.00 13.69           C
HETATM 4147  C4  HCA A 601     -12.649   2.537  46.598  1.00 13.84           C
HETATM 4148  C5  HCA A 601     -11.668   3.515  47.266  1.00 14.35           C
HETATM 4149  C6  HCA A 601     -10.978   4.542  46.328  1.00 15.51           C
HETATM 4150  C7  HCA A 601     -12.317   0.748  48.313  1.00 14.15           C
HETATM 4151  O1  HCA A 601     -16.109   2.018  46.212  1.00 16.61           O
HETATM 4152  O2  HCA A 601     -15.352   0.673  44.547  1.00 14.89           O
HETATM 4153  O3  HCA A 601      -9.706   4.486  46.232  1.00 17.32           O
HETATM 4154  O4  HCA A 601     -11.732   5.374  45.724  1.00 18.01           O
HETATM 4155  O5  HCA A 601     -12.290   0.864  49.601  1.00 14.25           O
HETATM 4156  O6  HCA A 601     -11.492   0.069  47.643  1.00 12.39           O
HETATM 4157  O7  HCA A 601     -14.217   2.290  48.489  1.00 13.47           O
HETATM 4158  H21 HCA A 601     -14.810  -0.057  47.444  1.00 14.57           H
HETATM 4159  H22 HCA A 601     -13.559  -0.052  46.146  1.00 14.57           H
HETATM 4160  H41 HCA A 601     -13.411   3.115  46.039  1.00 13.84           H
HETATM 4161  H42 HCA A 601     -12.099   1.889  45.881  1.00 13.84           H
HETATM 4162  H51 HCA A 601     -10.876   2.951  47.794  1.00 14.35           H
HETATM 4163  H52 HCA A 601     -12.258   4.076  48.019  1.00 14.35           H
