# Supplementary material for: Quantum refinement in real and reciprocal space using the Phenix and ORCA software
Source: IUCrJ. 2024 Sep 30;11(Pt 6):921–37. doi: 10.1107/S2052252524008406 (PMC11533993; doi:10.1107/S2052252524008406)
Supplement: Supplementary file 1 [file m-11-00921-sup1.zip › MnSOD_wx_3_qm_c.pdb]

CRYST1   81.330   81.330  242.880  90.00  90.00 120.00 P 61 2 2
SCALE1      0.012296  0.007099  0.000000        0.00000
SCALE2      0.000000  0.014198  0.000000        0.00000
SCALE3      0.000000  0.000000  0.004117        0.00000
ATOM   3527  CB  HIS B  26       5.599  39.088  90.817  1.00 23.21           C
ATOM   3528  CG  HIS B  26       6.555  38.093  91.342  1.00 17.46           C
ATOM   3529  ND1 HIS B  26       6.180  36.875  91.850  1.00 13.76           N
ATOM   3530  CD2 HIS B  26       7.924  38.127  91.458  1.00 21.96           C
ATOM   3531  CE1 HIS B  26       7.292  36.225  92.269  1.00 14.89           C
ATOM   3532  NE2 HIS B  26       8.358  36.969  92.050  1.00 17.78           N
ATOM   3537  DD1 HIS B  26       5.220  36.555  91.949  1.00 28.37           D
ATOM   3538  DD2 HIS B  26       8.615  38.906  91.129  1.00 20.24           D
ATOM   3539  DE1 HIS B  26       7.350  35.238  92.735  1.00 24.10           D
ATOM   3648  CB  TYR B  34      15.879  38.941  86.773  1.00 20.40           C
ATOM   3649  CG  TYR B  34      15.627  38.917  88.254  1.00 26.24           C
ATOM   3650  CD1 TYR B  34      16.618  39.282  89.178  1.00 21.57           C
ATOM   3651  CD2 TYR B  34      14.344  38.575  88.716  1.00 29.11           C
ATOM   3652  CE1 TYR B  34      16.326  39.335  90.542  1.00 21.19           C
ATOM   3653  CE2 TYR B  34      14.044  38.629  90.076  1.00 19.54           C
ATOM   3654  CZ  TYR B  34      15.021  39.051  90.984  1.00 21.63           C
ATOM   3655  OH  TYR B  34      14.651  39.163  92.305  1.00 22.49           O
ATOM   3660  DD1 TYR B  34      17.635  39.530  88.855  1.00 30.51           D
ATOM   3661  DD2 TYR B  34      13.544  38.317  88.013  1.00 21.94           D
ATOM   3662  DE1 TYR B  34      17.124  39.610  91.242  1.00 19.27           D
ATOM   3663  DE2 TYR B  34      13.040  38.413  90.434  1.00 29.39           D
ATOM   3664  DH  TYR B  34      15.315  39.705  92.770  1.00 26.41           D
ATOM   4253  CB  HIS B  74      10.399  34.555  87.393  1.00 30.48           C
ATOM   4254  CG  HIS B  74      10.744  35.094  88.721  1.00 20.72           C
ATOM   4255  ND1 HIS B  74      12.055  35.289  89.060  1.00 24.17           N
ATOM   4256  CD2 HIS B  74      10.009  35.508  89.810  1.00 27.93           C
ATOM   4257  CE1 HIS B  74      12.097  35.792  90.331  1.00 27.32           C
ATOM   4258  NE2 HIS B  74      10.864  35.944  90.802  1.00 29.91           N
ATOM   4263  DD1 HIS B  74      12.838  35.013  88.474  1.00 17.48           D
ATOM   4264  DD2 HIS B  74       8.930  35.545  89.939  1.00 21.59           D
ATOM   4265  DE1 HIS B  74      13.015  35.984  90.884  1.00 19.18           D
ATOM   4980  CB  TRP B 123      13.192  28.933  95.059  1.00 26.70           C
ATOM   4981  CG  TRP B 123      13.011  30.177  94.275  1.00 19.62           C
ATOM   4982  CD1 TRP B 123      13.883  31.256  94.217  1.00 16.44           C
ATOM   4983  CD2 TRP B 123      11.952  30.452  93.339  1.00 16.79           C
ATOM   4984  NE1 TRP B 123      13.395  32.213  93.372  1.00 24.94           N
ATOM   4985  CE2 TRP B 123      12.238  31.761  92.817  1.00 24.44           C
ATOM   4986  CE3 TRP B 123      10.815  29.787  92.821  1.00 22.89           C
ATOM   4987  CZ2 TRP B 123      11.459  32.398  91.851  1.00 25.40           C
ATOM   4988  CZ3 TRP B 123      10.059  30.409  91.824  1.00 17.01           C
ATOM   4989  CH2 TRP B 123      10.386  31.689  91.326  1.00 16.35           C
ATOM   4994  DD1 TRP B 123      14.833  31.476  94.688  1.00 18.97           D
ATOM   4995  DE1 TRP B 123      13.899  33.069  93.089  1.00 24.84           D
ATOM   4996  DE3 TRP B 123      10.501  28.805  93.193  1.00 22.22           D
ATOM   4997  DH2 TRP B 123       9.768  32.146  90.552  1.00 31.80           D
ATOM   4998  DZ2 TRP B 123      11.705  33.427  91.590  1.00 29.79           D
ATOM   4999  DZ3 TRP B 123       9.139  29.942  91.467  1.00 19.21           D
ATOM   5294  CB  GLN B 143      17.835  34.225  91.822  1.00 25.19           C
ATOM   5295  CG  GLN B 143      17.076  35.479  92.185  1.00 24.42           C
ATOM   5296  CD  GLN B 143      15.599  35.176  92.365  1.00 20.04           C
ATOM   5297  OE1 GLN B 143      15.205  34.002  92.422  1.00 28.63           O
ATOM   5298  NE2 GLN B 143      14.784  36.237  92.495  1.00 32.14           N
ATOM   5303  DG2 GLN B 143      17.495  35.864  93.127  1.00 25.48           D
ATOM   5304  DG3 GLN B 143      17.244  36.234  91.400  1.00 25.33           D
ATOM   5305 DE22 GLN B 143      15.213  37.168  92.483  1.00 21.35           D
ATOM   5527  CA  ASP B 159       8.983  31.509  95.385  1.00 23.35           C
ATOM   5530  CB  ASP B 159       8.698  32.567  94.351  1.00 23.22           C
ATOM   5531  CG  ASP B 159       9.607  33.801  94.421  1.00 15.68           C
ATOM   5532  OD1 ASP B 159      10.688  33.789  95.012  1.00 16.22           O
ATOM   5533  OD2 ASP B 159       9.152  34.820  93.736  1.00 20.95           O
ATOM   5536  DB2 ASP B 159       8.840  32.103  93.363  1.00 23.83           D
ATOM   5537  DB3 ASP B 159       7.625  32.821  94.425  1.00 22.14           D
ATOM   5597  CB  HIS B 163       8.916  40.907  96.383  1.00 17.09           C
ATOM   5598  CG  HIS B 163       9.586  39.901  95.544  1.00 14.89           C
ATOM   5599  ND1 HIS B 163      10.962  39.882  95.397  1.00 27.69           N
ATOM   5600  CD2 HIS B 163       9.124  38.929  94.692  1.00 23.31           C
ATOM   5601  CE1 HIS B 163      11.284  38.886  94.531  1.00 23.88           C
ATOM   5602  NE2 HIS B 163      10.184  38.305  94.068  1.00 22.81           N
ATOM   5607  DD1 HIS B 163      11.617  40.523  95.841  1.00 25.41           D
ATOM   5608  DD2 HIS B 163       8.091  38.626  94.541  1.00 33.28           D
ATOM   5609  DE1 HIS B 163      12.295  38.536  94.319  1.00 25.08           D
TER
HETATM 6226 MN    MN B 201      10.357  36.313  93.002  1.00 28.86          Mn
HETATM 6433  O   DOD B 319      12.284  36.155  93.566  1.00 20.61           O
HETATM 6434  D1  DOD B 319      12.199  35.394  94.180  1.00 28.01           D
HETATM 6435  D2  DOD B 319      13.792  36.119  92.939  1.00 25.11           D
