# Supplementary material for: Quantum refinement in real and reciprocal space using the Phenix and ORCA software
Source: IUCrJ. 2024 Sep 30;11(Pt 6):921–37. doi: 10.1107/S2052252524008406 (PMC11533993; doi:10.1107/S2052252524008406)
Supplement: Supplementary file 1 [file m-11-00921-sup1.zip › pMMO_wx_3_qm_c.pdb]

CRYST1  204.000  204.000  204.000  90.00  90.00  90.00 P 1
SCALE1      0.004902  0.000000  0.000000        0.00000
SCALE2      0.000000  0.004902  0.000000        0.00000
SCALE3      0.000000  0.000000  0.004902        0.00000
ATOM   3981  CA  ASP C 156      80.027  83.756  99.093  1.00 44.82           C
ANISOU 3981  CA  ASP C 156     5676   5676   5676     -0     -0      0       C
ATOM   3984  CB  ASP C 156      80.088  84.956 100.050  1.00 44.82           C
ANISOU 3984  CB  ASP C 156     5676   5676   5676     -0     -0      0       C
ATOM   3985  CG  ASP C 156      79.918  86.295  99.310  1.00 44.82           C
ANISOU 3985  CG  ASP C 156     5676   5676   5676     -0     -0      0       C
ATOM   3986  OD1 ASP C 156      78.760  86.618  98.954  1.00 44.82           O
ANISOU 3986  OD1 ASP C 156     5676   5676   5676     -0     -0      0       O
ATOM   3987  OD2 ASP C 156      80.994  86.974  99.120  1.00 44.82           O
ANISOU 3987  OD2 ASP C 156     5676   5676   5676     -0     -0      0       O
ATOM   3988  HB2 ASP C 156      79.281  84.834 100.795  1.00 44.82           H
ATOM   3989  HB3 ASP C 156      81.066  84.935 100.558  1.00 44.82           H
ATOM   4061  CG  ARG C 165      79.289  91.241  92.341  1.00 43.43           C
ANISOU 4061  CG  ARG C 165     5501   5501   5501     -0     -0      0       C
ATOM   4062  CD  ARG C 165      80.404  91.867  93.175  1.00 43.43           C
ANISOU 4062  CD  ARG C 165     5501   5501   5501     -0     -0      0       C
ATOM   4063  NE  ARG C 165      81.402  90.891  93.602  1.00 43.43           N
ANISOU 4063  NE  ARG C 165     5501   5501   5501     -0     -0      0       N
ATOM   4064  CZ  ARG C 165      81.472  90.304  94.811  1.00 43.43           C
ANISOU 4064  CZ  ARG C 165     5501   5501   5501     -0     -0      0       C
ATOM   4065  NH1 ARG C 165      80.532  90.464  95.745  1.00 43.43           N
ANISOU 4065  NH1 ARG C 165     5501   5501   5501     -0     -0      0       N
ATOM   4066  NH2 ARG C 165      82.527  89.507  95.107  1.00 43.43           N
ANISOU 4066  NH2 ARG C 165     5501   5501   5501     -0     -0      0       N
ATOM   4067  HD2 ARG C 165      80.909  92.637  92.564  1.00 43.43           H
ATOM   4068  HD3 ARG C 165      79.970  92.364  94.059  1.00 43.43           H
ATOM   4069  HE  ARG C 165      82.111  90.619  92.920  1.00 43.43           H
ATOM   4070 HH11 ARG C 165      79.593  90.775  95.506  1.00 43.43           H
ATOM   4071 HH12 ARG C 165      80.676  89.995  96.670  1.00 43.43           H
ATOM   4072 HH21 ARG C 165      83.409  89.663  94.622  1.00 43.43           H
ATOM   4073 HH22 ARG C 165      82.610  89.202  96.081  1.00 43.43           H
ATOM   4132  CB  HIS C 173      75.153  89.442  99.145  1.00 50.29           C
ANISOU 4132  CB  HIS C 173     6369   6369   6369     -0     -0      0       C
ATOM   4133  CG  HIS C 173      76.480  89.984  98.747  1.00 50.29           C
ANISOU 4133  CG  HIS C 173     6369   6369   6369     -0     -0      0       C
ATOM   4134  ND1 HIS C 173      76.591  91.301  98.332  1.00 50.29           N
ANISOU 4134  ND1 HIS C 173     6369   6369   6369     -0     -0      0       N
ATOM   4135  CD2 HIS C 173      77.747  89.453  98.647  1.00 50.29           C
ANISOU 4135  CD2 HIS C 173     6369   6369   6369     -0     -0      0       C
ATOM   4136  CE1 HIS C 173      77.894  91.525  98.004  1.00 50.29           C
ANISOU 4136  CE1 HIS C 173     6369   6369   6369     -0     -0      0       C
ATOM   4137  NE2 HIS C 173      78.617  90.427  98.188  1.00 50.29           N
ANISOU 4137  NE2 HIS C 173     6369   6369   6369     -0     -0      0       N
ATOM   4138  HD1 HIS C 173      75.827  91.974  98.257  1.00 50.29           H
ATOM   4139  HD2 HIS C 173      78.097  88.427  98.836  1.00 50.29           H
ATOM   4140  HE1 HIS C 173      78.262  92.489  97.641  1.00 50.29           H
ATOM   4170  CB  PHE C 177      76.068  90.899 103.896  1.00 38.99           C
ANISOU 4170  CB  PHE C 177     4938   4938   4938     -0     -0      0       C
ATOM   4171  CG  PHE C 177      77.418  90.832 103.247  1.00 38.99           C
ANISOU 4171  CG  PHE C 177     4938   4938   4938     -0     -0      0       C
ATOM   4172  CD1 PHE C 177      78.479  90.156 103.871  1.00 38.99           C
ANISOU 4172  CD1 PHE C 177     4938   4938   4938     -0     -0      0       C
ATOM   4173  CD2 PHE C 177      77.612  91.442 101.998  1.00 38.99           C
ANISOU 4173  CD2 PHE C 177     4938   4938   4938     -0     -0      0       C
ATOM   4174  CE1 PHE C 177      79.732  90.079 103.242  1.00 38.99           C
ANISOU 4174  CE1 PHE C 177     4938   4938   4938     -0     -0      0       C
ATOM   4175  CE2 PHE C 177      78.864  91.364 101.372  1.00 38.99           C
ANISOU 4175  CE2 PHE C 177     4938   4938   4938     -0     -0      0       C
ATOM   4176  CZ  PHE C 177      79.921  90.678 101.987  1.00 38.99           C
ANISOU 4176  CZ  PHE C 177     4938   4938   4938     -0     -0      0       C
ATOM   4177  HD1 PHE C 177      78.332  89.673 104.844  1.00 38.99           H
ATOM   4178  HD2 PHE C 177      76.781  91.961 101.506  1.00 38.99           H
ATOM   4179  HE1 PHE C 177      80.559  89.541 103.723  1.00 38.99           H
ATOM   4180  HE2 PHE C 177      79.006  91.819 100.388  1.00 38.99           H
ATOM   4181  HZ  PHE C 177      80.886  90.599 101.477  1.00 38.99           H
ATOM   4572  CA  ASN C 227      83.180  95.529 100.464  1.00 39.60           C
ATOM   4575  CB  ASN C 227      82.380  94.364 101.083  1.00 39.60           C
ATOM   4576  CG  ASN C 227      82.555  93.093 100.276  1.00 39.60           C
ATOM   4577  OD1 ASN C 227      83.644  92.488 100.252  1.00 39.60           O
ATOM   4578  ND2 ASN C 227      81.485  92.645  99.573  1.00 39.60           N
ATOM   4579  HB2 ASN C 227      82.794  94.191 102.091  1.00 39.60           H
ATOM   4580  HB3 ASN C 227      81.321  94.662 101.166  1.00 39.60           H
ATOM   4581 HD21 ASN C 227      81.567  91.746  99.080  1.00 39.60           H
ATOM   4582 HD22 ASN C 227      80.581  93.113  99.607  1.00 39.60           H
ATOM   4614  CB  HIS C 231      83.066  94.878  94.818  1.00 40.78           C
ATOM   4615  CG  HIS C 231      83.515  93.668  95.579  1.00 40.78           C
ATOM   4616  ND1 HIS C 231      84.594  92.906  95.179  1.00 40.78           N
ATOM   4617  CD2 HIS C 231      83.013  93.035  96.698  1.00 40.78           C
ATOM   4618  CE1 HIS C 231      84.733  91.872  96.051  1.00 40.78           C
ATOM   4619  NE2 HIS C 231      83.788  91.920  96.993  1.00 40.78           N
ATOM   4620  HD1 HIS C 231      85.198  93.093  94.376  1.00 40.78           H
ATOM   4621  HD2 HIS C 231      82.160  93.312  97.320  1.00 40.78           H
ATOM   4622  HE1 HIS C 231      85.523  91.125  95.974  1.00 40.78           H
ATOM   4742  CB  HIS C 245      88.697  91.144 101.585  1.00 38.12           C
ATOM   4743  CG  HIS C 245      87.723  90.789 100.526  1.00 38.12           C
ATOM   4744  ND1 HIS C 245      88.026  89.956  99.469  1.00 38.12           N
ATOM   4745  CD2 HIS C 245      86.402  91.134 100.359  1.00 38.12           C
ATOM   4746  CE1 HIS C 245      86.909  89.826  98.704  1.00 38.12           C
ATOM   4747  NE2 HIS C 245      85.907  90.538  99.214  1.00 38.12           N
ATOM   4748  HD1 HIS C 245      88.933  89.527  99.285  1.00 38.12           H
ATOM   4749  HD2 HIS C 245      85.770  91.767 100.983  1.00 38.12           H
ATOM   4750  HE1 HIS C 245      86.871  89.221  97.796  1.00 38.12           H
TER
HETATM20960 CU    CU C 301      83.977  90.931  98.643  1.00 91.10          Cu
HETATM25053  O   HOH C 406      81.124  89.356  98.279  1.00 30.00           O
HETATM25054  H1  HOH C 406      80.972  88.323  98.530  1.00 30.00           H
HETATM25055  H2  HOH C 406      80.238  89.815  98.439  1.00 30.00           H
HETATM25064  O   HOH C 415      83.148  89.572  99.945  1.00 30.00           O
HETATM25065  H1  HOH C 415      83.013  89.964 100.834  1.00 30.00           H
HETATM25066  H2  HOH C 415      82.243  89.378  99.536  1.00 30.00           H
