# Supplementary material for: Quantum refinement in real and reciprocal space using the Phenix and ORCA software
Source: IUCrJ. 2024 Sep 30;11(Pt 6):921–37. doi: 10.1107/S2052252524008406 (PMC11533993; doi:10.1107/S2052252524008406)
Supplement: Supplementary file 1 [file m-11-00921-sup1.zip › VN2ase_BCT_wx_3_qm_c.pdb]

CRYST1   75.250   79.790  106.970  84.06  72.62  75.15 P 1
SCALE1      0.013289 -0.003524 -0.004058        0.00000
SCALE2      0.000000  0.012966 -0.000379        0.00000
SCALE3      0.000000  0.000000  0.009800        0.00000
ATOM    628  CD  LYS A  83     103.884  66.692   9.481  1.00 16.52           C
ANISOU  628  CD  LYS A  83     2634   1757   1887   -346   -150     24       C
ATOM    629  CE  LYS A  83     103.412  66.244   8.130  1.00 18.65           C
ANISOU  629  CE  LYS A  83     2545   2288   2255    -72    153     19       C
ATOM    630  NZ  LYS A  83     103.747  64.805   7.924  1.00 18.10           N
ANISOU  630  NZ  LYS A  83     2295   2211   2371    376    315   -198       N
ATOM    631  HE2 LYS A  83     102.314  66.332   8.072  1.00 20.63           H
ATOM    632  HE3 LYS A  83     103.903  66.829   7.336  1.00 20.22           H
ATOM    633  HZ1 LYS A  83     103.299  64.426   7.013  1.00 25.88           H
ATOM    634  HZ2 LYS A  83     104.755  64.569   7.907  1.00 15.48           H
ATOM    635  HZ3 LYS A  83     103.283  64.202   8.637  1.00 21.60           H
ATOM   2030  CA  CYS A 257     107.616  56.137   0.825  1.00 11.86           C
ANISOU 2030  CA  CYS A 257     1520   1737   1250    391    382    -85       C
ATOM   2033  CB  CYS A 257     107.222  57.498   1.435  1.00 11.84           C
ANISOU 2033  CB  CYS A 257     1473   1634   1393    173    599    -44       C
ATOM   2034  SG  CYS A 257     105.507  57.847   0.851  1.00 11.92           S
ANISOU 2034  SG  CYS A 257     1508   1888   1133    207    282   -104       S
ATOM   2035  HB2 CYS A 257     107.243  57.415   2.536  1.00 15.07           H
ATOM   2036  HB3 CYS A 257     107.938  58.282   1.111  1.00 15.65           H
ATOM   2700  CA  THR A 335      95.616  57.476   6.506  1.00 12.44           C
ANISOU 2700  CA  THR A 335     1450   1767   1509   -175    416   -158       C
ATOM   2703  CB  THR A 335      96.930  56.893   7.118  1.00 13.02           C
ANISOU 2703  CB  THR A 335     1710   1746   1491    -60    418   -173       C
ATOM   2704  OG1 THR A 335      97.336  55.743   6.383  1.00 14.33           O
ANISOU 2704  OG1 THR A 335     1935   1750   1759    258     94    -41       O
ATOM   2705  CG2 THR A 335      96.741  56.521   8.606  1.00 14.39           C
ANISOU 2705  CG2 THR A 335     2148   1989   1330    -17    524   -209       C
ATOM   2706  HB  THR A 335      97.694  57.693   7.038  1.00 15.46           H
ATOM   2707  HG1 THR A 335      97.489  54.971   6.961  1.00 15.32           H
ATOM   2716  N   PRO A 338     100.273  54.888   1.707  1.00 13.37           N
ANISOU 2716  N   PRO A 338     1955   1799   1327   -315    110    -96       N
ATOM   2717  CA  PRO A 338     101.345  53.913   1.887  1.00 13.20           C
ANISOU 2717  CA  PRO A 338     1873   1649   1494   -259    190    -78       C
ATOM   2718  C   PRO A 338     101.327  53.128   3.178  1.00 12.64           C
ANISOU 2718  C   PRO A 338     1722   1593   1489     95    306   -235       C
ATOM   2719  O   PRO A 338     101.713  51.963   3.229  1.00 13.17           O
ANISOU 2719  O   PRO A 338     1763   1670   1571     98    291   -172       O
ATOM   2720  CB  PRO A 338     102.631  54.714   1.727  1.00 13.89           C
ANISOU 2720  CB  PRO A 338     1934   1595   1747   -336    330     29       C
ATOM   2723  HA  PRO A 338     101.323  53.199   1.057  1.00 16.68           H
ATOM   2724  N   ARG A 339     100.921  53.777   4.307  1.00 13.00           N
ANISOU 2724  N   ARG A 339     1692   1589   1660    166    446   -295       N
ATOM   2725  CA  ARG A 339     100.919  53.026   5.550  1.00 11.98           C
ANISOU 2725  CA  ARG A 339     1518   1467   1568    166    306   -202       C
ATOM   2726  C   ARG A 339      99.941  51.844   5.549  1.00 13.34           C
ANISOU 2726  C   ARG A 339     1664   1777   1626    -59     73   -293       C
ATOM   2728  CB  ARG A 339     100.698  53.973   6.735  1.00 12.43           C
ANISOU 2728  CB  ARG A 339     1564   1550   1609    198    137   -142       C
ATOM   2729  CG  ARG A 339     101.898  54.915   6.842  1.00 14.36           C
ANISOU 2729  CG  ARG A 339     1834   1739   1883    352    239   -167       C
ATOM   2730  CD  ARG A 339     101.660  56.155   7.713  1.00 12.43           C
ANISOU 2730  CD  ARG A 339     1646   1506   1571    226    407   -245       C
ATOM   2731  NE  ARG A 339     102.764  57.093   7.516  1.00 13.05           N
ANISOU 2731  NE  ARG A 339     1558   1714   1688    -16    518   -117       N
ATOM   2732  CZ  ARG A 339     103.226  57.957   8.424  1.00 12.53           C
ANISOU 2732  CZ  ARG A 339     1641   1377   1743     82    602      4       C
ATOM   2733  NH1 ARG A 339     102.725  57.960   9.688  1.00 13.05           N
ANISOU 2733  NH1 ARG A 339     1606   1589   1763    198    354    104       N
ATOM   2734  NH2 ARG A 339     104.285  58.722   8.108  1.00 13.82           N
ANISOU 2734  NH2 ARG A 339     1572   1695   1983     15    683    199       N
ATOM   2735  H   ARG A 339     100.463  54.696   4.270  1.00 13.97           H
ATOM   2736  HA  ARG A 339     101.907  52.536   5.658  1.00 13.25           H
ATOM   2737  HB2 ARG A 339      99.765  54.550   6.591  1.00  7.95           H
ATOM   2738  HB3 ARG A 339     100.581  53.381   7.666  1.00 15.50           H
ATOM   2739  HG2 ARG A 339     102.779  54.365   7.221  1.00 18.97           H
ATOM   2740  HG3 ARG A 339     102.158  55.262   5.822  1.00 17.29           H
ATOM   2741  HD2 ARG A 339     100.708  56.658   7.445  1.00  8.10           H
ATOM   2742  HD3 ARG A 339     101.616  55.869   8.780  1.00 16.07           H
ATOM   2743  HE  ARG A 339     103.101  57.230   6.548  1.00 15.94           H
ATOM   2744 HH11 ARG A 339     101.787  57.601   9.841  1.00 11.86           H
ATOM   2745 HH12 ARG A 339     103.010  58.727  10.294  1.00 18.06           H
ATOM   2746 HH21 ARG A 339     104.540  58.815   7.104  1.00 14.43           H
ATOM   2747 HH22 ARG A 339     104.454  59.596   8.612  1.00 19.96           H
ATOM   2921  CD  LYS A 361      94.537  62.216   3.964  1.00 20.79           C
ANISOU 2921  CD  LYS A 361     3115   2787   1998   -229    -52   -949       C
ATOM   2922  CE  LYS A 361      94.359  62.389   5.493  1.00 24.96           C
ANISOU 2922  CE  LYS A 361     3272   3186   3025     80   -656   -541       C
ATOM   2923  NZ  LYS A 361      95.170  63.458   6.095  1.00 26.01           N
ANISOU 2923  NZ  LYS A 361     3332   3141   3408    358  -1178   -494       N
ATOM   2924  HE2 LYS A 361      93.294  62.586   5.708  1.00 25.87           H
ATOM   2925  HE3 LYS A 361      94.620  61.424   5.970  1.00 27.60           H
ATOM   2926  HZ1 LYS A 361      94.824  63.792   8.004  1.00 30.39           H
ATOM   2927  HZ2 LYS A 361      96.179  63.306   5.928  1.00 25.95           H
ATOM   2928  HZ3 LYS A 361      94.964  64.361   5.645  1.00 26.55           H
ATOM   3429  CB  HIS A 423      99.287  61.306  10.510  1.00  9.50           C
ANISOU 3429  CB  HIS A 423     1513   1212    885     65     83   -227       C
ATOM   3430  CG  HIS A 423      98.204  61.045   9.514  1.00 10.27           C
ANISOU 3430  CG  HIS A 423     1414   1442   1047    259    328   -224       C
ATOM   3431  ND1 HIS A 423      98.350  61.328   8.171  1.00 11.49           N
ANISOU 3431  ND1 HIS A 423     1539   1684   1141    -43    339   -331       N
ATOM   3432  CD2 HIS A 423      96.956  60.533   9.762  1.00 13.07           C
ANISOU 3432  CD2 HIS A 423     1756   1684   1526     61    213   -163       C
ATOM   3433  CE1 HIS A 423      97.197  60.992   7.602  1.00 11.07           C
ANISOU 3433  CE1 HIS A 423     1395   1535   1275    -93    372      6       C
ATOM   3434  NE2 HIS A 423      96.320  60.498   8.532  1.00 11.65           N
ANISOU 3434  NE2 HIS A 423     1472   1620   1334    -68    337    -29       N
ATOM   3435  HD2 HIS A 423      96.485  60.196  10.686  1.00 15.63           H
ATOM   3436  HE1 HIS A 423      96.991  61.059   6.536  1.00 12.78           H
ATOM   3437  HE2 HIS A 423      95.347  60.254   8.351  1.00  9.06           H
TER
HETATM16809  C1  HCA A 501      98.300  66.685   6.003  1.00 12.41           C
ANISOU16809  C1  HCA A 501     1472   1913   1332     61    235     39       C
HETATM16810  C2  HCA A 501      99.299  66.257   7.066  1.00 12.10           C
ANISOU16810  C2  HCA A 501     1486   1646   1465    230    275    -63       C
HETATM16811  C3  HCA A 501      98.787  64.984   7.806  1.00 11.41           C
ANISOU16811  C3  HCA A 501     1443   1520   1373    224    270   -148       C
HETATM16812  C4  HCA A 501      97.435  65.306   8.479  1.00 12.40           C
ANISOU16812  C4  HCA A 501     1544   1733   1435     73    387   -142       C
HETATM16813  C5  HCA A 501      96.914  64.148   9.350  1.00 13.58           C
ANISOU16813  C5  HCA A 501     1607   1910   1641    -10    586   -173       C
HETATM16814  C6  HCA A 501      95.495  64.428   9.766  1.00 16.79           C
ANISOU16814  C6  HCA A 501     2126   2526   1728    -54    346    -95       C
HETATM16815  C7  HCA A 501      99.819  64.600   8.874  1.00 10.48           C
ANISOU16815  C7  HCA A 501     1331   1455   1195    124    -30   -139       C
HETATM16816  O1  HCA A 501      97.996  65.706   5.138  1.00 13.60           O
ANISOU16816  O1  HCA A 501     2019   1859   1291    360     14    -69       O
HETATM16817  O2  HCA A 501      97.813  67.797   5.925  1.00 12.78           O
ANISOU16817  O2  HCA A 501     1636   1978   1242    120     39    -47       O
HETATM16818  O3  HCA A 501      94.500  64.032   8.951  1.00 19.89           O
ANISOU16818  O3  HCA A 501     2115   3396   2046    -35    351   -428       O
HETATM16819  O4  HCA A 501      95.248  65.005  10.808  1.00 17.82           O
ANISOU16819  O4  HCA A 501     2087   2689   1993    211    427   -289       O
HETATM16820  O5  HCA A 501     100.358  63.418   8.720  1.00  9.60           O
ANISOU16820  O5  HCA A 501     1183   1395   1068    201    307   -136       O
HETATM16821  O6  HCA A 501     100.100  65.369   9.814  1.00 13.24           O
ANISOU16821  O6  HCA A 501     1703   1886   1442     16    -74   -559       O
HETATM16822  O7  HCA A 501      98.618  63.913   6.893  1.00 11.45           O
ANISOU16822  O7  HCA A 501     1640   1510   1201   -205    218   -464       O
HETATM16823  H21 HCA A 501      99.453  67.086   7.783  1.00 11.98           H
HETATM16824  H22 HCA A 501     100.252  65.970   6.574  1.00 11.09           H
HETATM16825  H41 HCA A 501      96.710  65.526   7.665  1.00 11.37           H
HETATM16826  H42 HCA A 501      97.542  66.209   9.112  1.00 12.36           H
HETATM16827  H51 HCA A 501      97.015  63.208   8.778  1.00 13.68           H
HETATM16828  H52 HCA A 501      97.471  64.065  10.294  1.00 14.81           H
HETATM16829  HO7 HCA A 501      98.285  64.827   5.614  1.00 18.12           H
HETATM16830  C1  8P8 A 502     102.167  60.713   4.566  1.00 11.30           C
ANISOU16830  C1  8P8 A 502     1514   1725   1056     30    341   -281       C
HETATM16831  S1A 8P8 A 502     102.321  59.210   1.641  1.00 11.85           S
ANISOU16831  S1A 8P8 A 502     1587   1752   1165     92    273   -208       S
HETATM16832  S1B 8P8 A 502      99.021  61.493   5.006  1.00 10.90           S
ANISOU16832  S1B 8P8 A 502     1453   1687   1001     85    206   -176       S
HETATM16833  S2A 8P8 A 502     104.959  61.349   2.719  1.00 11.91           S
ANISOU16833  S2A 8P8 A 502     1457   1860   1208    -24    311   -148       S
HETATM16834  S2B 8P8 A 502     101.423  62.918   2.346  1.00 14.55           S
ANISOU16834  S2B 8P8 A 502     1843   2134   1552    107    429   -429       S
HETATM16835  S3B 8P8 A 502     101.658  63.670   5.981  1.00 11.84           S
ANISOU16835  S3B 8P8 A 502     1432   1859   1206    -50    173   -265       S
HETATM16836  S4A 8P8 A 502     104.568  58.248   4.562  1.00 11.79           S
ANISOU16836  S4A 8P8 A 502     1464   1841   1174     65    299   -174       S
HETATM16837  S4B 8P8 A 502     101.304  60.524   7.754  1.00 11.12           S
ANISOU16837  S4B 8P8 A 502     1420   1642   1163    135    289   -154       S
HETATM16838  S5A 8P8 A 502     104.829  61.587   6.577  1.00 11.66           S
ANISOU16838  S5A 8P8 A 502     1435   1751   1244    -69    298   -172       S
HETATM16839  V1  8P8 A 502     100.017  62.307   6.968  1.00 10.96           V
ANISOU16839  V1  8P8 A 502     1397   1680   1087     79    276   -140       V
HETATM16840 FE1  8P8 A 502     104.492  59.158   2.417  1.00 11.85          Fe
ANISOU16840 FE1  8P8 A 502     1589   1713   1201     90    327   -160      Fe
HETATM16841 FE2  8P8 A 502     102.686  61.154   2.710  1.00 11.85          Fe
ANISOU16841 FE2  8P8 A 502     1535   1853   1114     14    241   -111      Fe
HETATM16842 FE3  8P8 A 502     104.269  60.502   4.710  1.00 11.60          Fe
ANISOU16842 FE3  8P8 A 502     1430   1818   1158     17    291   -123      Fe
HETATM16843 FE4  8P8 A 502     102.412  58.829   3.899  1.00 11.54          Fe
ANISOU16843 FE4  8P8 A 502     1517   1702   1164     31    291   -172      Fe
HETATM16844 FE5  8P8 A 502     100.636  60.028   5.633  1.00 10.99          Fe
ANISOU16844 FE5  8P8 A 502     1464   1644   1066     48    317   -173      Fe
HETATM16845 FE6  8P8 A 502     101.021  62.266   4.376  1.00 11.17          Fe
ANISOU16845 FE6  8P8 A 502     1535   1627   1082     90    295   -156      Fe
HETATM16846 FE7  8P8 A 502     102.590  61.656   6.320  1.00 11.34          Fe
ANISOU16846 FE7  8P8 A 502     1469   1722   1118     43    242   -155      Fe
HETATM16847  C   BCT A 503     100.175  57.321   4.872  1.00 11.53           C
ANISOU16847  C   BCT A 503     1399   1697   1285     55    336   -295       C
HETATM16848  O1  BCT A 503     101.309  57.269   4.321  1.00 11.60           O
ANISOU16848  O1  BCT A 503     1361   1588   1457     83    473   -594       O
HETATM16849  O2  BCT A 503      99.712  58.320   5.501  1.00 10.96           O
ANISOU16849  O2  BCT A 503     1240   1752   1174     20    380   -353       O
HETATM16850  O3  BCT A 503      99.443  56.232   4.734  1.00 12.95           O
ANISOU16850  O3  BCT A 503     1713   1781   1425    191    405    -50       O
HETATM16851  HO3 BCT A 503      98.603  56.206   5.282  1.00 18.65           H
