# Supplementary material for: Quantum refinement in real and reciprocal space using the Phenix and ORCA software
Source: IUCrJ. 2024 Sep 30;11(Pt 6):921–37. doi: 10.1107/S2052252524008406 (PMC11533993; doi:10.1107/S2052252524008406)
Supplement: Supplementary file 1 [file m-11-00921-sup1.zip › VN2ase_CO3_wx_3_qm_c.pdb]

CRYST1   75.250   79.790  106.970  84.06  72.62  75.15 P 1
SCALE1      0.013289 -0.003524 -0.004058        0.00000
SCALE2      0.000000  0.012966 -0.000379        0.00000
SCALE3      0.000000  0.000000  0.009800        0.00000
ATOM    628  CD  LYS A  83     103.887  66.689   9.478  1.00 16.59           C
ANISOU  628  CD  LYS A  83     2647   1760   1898   -336   -120     29       C
ATOM    629  CE  LYS A  83     103.410  66.231   8.129  1.00 18.83           C
ANISOU  629  CE  LYS A  83     2566   2323   2266    -36    204     35       C
ATOM    630  NZ  LYS A  83     103.733  64.793   7.921  1.00 18.43           N
ANISOU  630  NZ  LYS A  83     2337   2245   2420    466    374   -192       N
ATOM    631  HE2 LYS A  83     102.311  66.323   8.075  1.00 20.74           H
ATOM    632  HE3 LYS A  83     103.897  66.811   7.329  1.00 20.30           H
ATOM    633  HZ1 LYS A  83     103.239  64.411   7.014  1.00 27.03           H
ATOM    634  HZ2 LYS A  83     104.735  64.536   7.872  1.00 14.81           H
ATOM    635  HZ3 LYS A  83     103.275  64.190   8.637  1.00 22.74           H
ATOM   2030  CA  CYS A 257     107.617  56.137   0.824  1.00 11.88           C
ANISOU 2030  CA  CYS A 257     1517   1746   1252    381    391    -90       C
ATOM   2033  CB  CYS A 257     107.222  57.496   1.435  1.00 11.90           C
ANISOU 2033  CB  CYS A 257     1463   1657   1401    167    599    -50       C
ATOM   2034  SG  CYS A 257     105.506  57.847   0.851  1.00 11.72           S
ANISOU 2034  SG  CYS A 257     1500   1869   1083    268    255    -45       S
ATOM   2035  HB2 CYS A 257     107.239  57.410   2.536  1.00 15.14           H
ATOM   2036  HB3 CYS A 257     107.945  58.278   1.121  1.00 15.72           H
ATOM   2700  CA  THR A 335      95.617  57.481   6.507  1.00 12.47           C
ANISOU 2700  CA  THR A 335     1446   1766   1527   -174    470   -166       C
ATOM   2703  CB  THR A 335      96.946  56.876   7.095  1.00 13.11           C
ANISOU 2703  CB  THR A 335     1693   1767   1520    -46    489   -164       C
ATOM   2704  OG1 THR A 335      97.317  55.700   6.432  1.00 14.87           O
ANISOU 2704  OG1 THR A 335     1947   1852   1851    271    245   -162       O
ATOM   2705  CG2 THR A 335      96.748  56.523   8.597  1.00 14.50           C
ANISOU 2705  CG2 THR A 335     2120   1972   1417    -18    539   -210       C
ATOM   2706  HB  THR A 335      97.711  57.679   7.010  1.00 15.62           H
ATOM   2707  HG1 THR A 335      97.997  55.934   5.731  1.00 19.16           H
ATOM   2716  N   PRO A 338     100.272  54.888   1.706  1.00 13.43           N
ANISOU 2716  N   PRO A 338     1956   1802   1344   -313    117    -87       N
ATOM   2717  CA  PRO A 338     101.343  53.914   1.887  1.00 13.26           C
ANISOU 2717  CA  PRO A 338     1881   1658   1499   -265    195    -85       C
ATOM   2718  C   PRO A 338     101.322  53.135   3.184  1.00 12.65           C
ANISOU 2718  C   PRO A 338     1708   1598   1499    130    335   -229       C
ATOM   2719  O   PRO A 338     101.712  51.966   3.227  1.00 13.18           O
ANISOU 2719  O   PRO A 338     1751   1678   1577    111    303   -181       O
ATOM   2720  CB  PRO A 338     102.631  54.715   1.727  1.00 13.95           C
ANISOU 2720  CB  PRO A 338     1936   1599   1766   -325    339     23       C
ATOM   2723  HA  PRO A 338     101.325  53.195   1.061  1.00 16.91           H
ATOM   2724  N   ARG A 339     100.914  53.785   4.305  1.00 13.09           N
ANISOU 2724  N   ARG A 339     1699   1611   1664    167    470   -295       N
ATOM   2725  CA  ARG A 339     100.919  53.030   5.549  1.00 12.00           C
ANISOU 2725  CA  ARG A 339     1508   1471   1580    153    317   -192       C
ATOM   2726  C   ARG A 339      99.943  51.845   5.548  1.00 13.34           C
ANISOU 2726  C   ARG A 339     1662   1774   1631    -57     68   -279       C
ATOM   2728  CB  ARG A 339     100.684  53.979   6.731  1.00 12.55           C
ANISOU 2728  CB  ARG A 339     1575   1569   1624    177    157   -113       C
ATOM   2729  CG  ARG A 339     101.886  54.918   6.838  1.00 14.42           C
ANISOU 2729  CG  ARG A 339     1844   1746   1889    370    290   -152       C
ATOM   2730  CD  ARG A 339     101.645  56.157   7.707  1.00 12.66           C
ANISOU 2730  CD  ARG A 339     1685   1530   1596    216    469   -230       C
ATOM   2731  NE  ARG A 339     102.761  57.092   7.515  1.00 13.24           N
ANISOU 2731  NE  ARG A 339     1585   1726   1720     -0    536   -122       N
ATOM   2732  CZ  ARG A 339     103.221  57.955   8.416  1.00 12.55           C
ANISOU 2732  CZ  ARG A 339     1652   1360   1755     80    627     11       C
ATOM   2733  NH1 ARG A 339     102.724  57.957   9.687  1.00 13.18           N
ANISOU 2733  NH1 ARG A 339     1625   1594   1788    224    356    109       N
ATOM   2734  NH2 ARG A 339     104.286  58.723   8.106  1.00 13.91           N
ANISOU 2734  NH2 ARG A 339     1577   1691   2016     21    711    204       N
ATOM   2735  H   ARG A 339     100.423  54.708   4.282  1.00 14.54           H
ATOM   2736  HA  ARG A 339     101.913  52.549   5.653  1.00 13.08           H
ATOM   2737  HB2 ARG A 339      99.748  54.553   6.584  1.00  8.71           H
ATOM   2738  HB3 ARG A 339     100.564  53.389   7.662  1.00 15.58           H
ATOM   2739  HG2 ARG A 339     102.772  54.370   7.212  1.00 18.61           H
ATOM   2740  HG3 ARG A 339     102.132  55.274   5.817  1.00 17.55           H
ATOM   2741  HD2 ARG A 339     100.704  56.668   7.420  1.00  8.95           H
ATOM   2742  HD3 ARG A 339     101.592  55.880   8.776  1.00 16.38           H
ATOM   2743  HE  ARG A 339     103.056  57.250   6.536  1.00 16.83           H
ATOM   2744 HH11 ARG A 339     101.772  57.619   9.815  1.00 12.49           H
ATOM   2745 HH12 ARG A 339     102.988  58.750  10.268  1.00 18.05           H
ATOM   2746 HH21 ARG A 339     104.532  58.815   7.100  1.00 14.95           H
ATOM   2747 HH22 ARG A 339     104.413  59.619   8.585  1.00 19.93           H
ATOM   2921  CD  LYS A 361      94.542  62.215   3.968  1.00 20.87           C
ANISOU 2921  CD  LYS A 361     3130   2800   2001   -236    -47   -964       C
ATOM   2922  CE  LYS A 361      94.368  62.389   5.500  1.00 25.19           C
ANISOU 2922  CE  LYS A 361     3294   3219   3057     98   -654   -543       C
ATOM   2923  NZ  LYS A 361      95.181  63.456   6.101  1.00 26.29           N
ANISOU 2923  NZ  LYS A 361     3364   3165   3460    379  -1190   -494       N
ATOM   2924  HE2 LYS A 361      93.303  62.588   5.718  1.00 25.93           H
ATOM   2925  HE3 LYS A 361      94.628  61.425   5.976  1.00 28.05           H
ATOM   2926  HZ1 LYS A 361      94.825  63.793   7.993  1.00 30.94           H
ATOM   2927  HZ2 LYS A 361      96.191  63.287   5.958  1.00 26.57           H
ATOM   2928  HZ3 LYS A 361      94.999  64.357   5.638  1.00 26.58           H
ATOM   3429  CB  HIS A 423      99.286  61.308  10.511  1.00  9.49           C
ANISOU 3429  CB  HIS A 423     1515   1204    888     75     87   -233       C
ATOM   3430  CG  HIS A 423      98.202  61.048   9.514  1.00 10.36           C
ANISOU 3430  CG  HIS A 423     1429   1435   1073    256    314   -209       C
ATOM   3431  ND1 HIS A 423      98.351  61.333   8.171  1.00 11.48           N
ANISOU 3431  ND1 HIS A 423     1544   1669   1150    -37    347   -336       N
ATOM   3432  CD2 HIS A 423      96.955  60.532   9.761  1.00 13.12           C
ANISOU 3432  CD2 HIS A 423     1767   1679   1538     53    217   -161       C
ATOM   3433  CE1 HIS A 423      97.199  60.990   7.602  1.00 11.12           C
ANISOU 3433  CE1 HIS A 423     1395   1525   1305   -109    397     -4       C
ATOM   3434  NE2 HIS A 423      96.320  60.500   8.530  1.00 11.61           N
ANISOU 3434  NE2 HIS A 423     1469   1606   1338    -82    342    -42       N
ATOM   3435  HD2 HIS A 423      96.490  60.180  10.684  1.00 15.84           H
ATOM   3436  HE1 HIS A 423      97.007  61.032   6.532  1.00 12.98           H
ATOM   3437  HE2 HIS A 423      95.372  60.180   8.333  1.00  8.83           H
TER
HETATM16809  C1  HCA A 501      98.301  66.682   6.001  1.00 12.41           C
ANISOU16809  C1  HCA A 501     1453   1916   1348     59    242     54       C
HETATM16810  C2  HCA A 501      99.300  66.260   7.065  1.00 12.08           C
ANISOU16810  C2  HCA A 501     1480   1636   1472    227    269    -42       C
HETATM16811  C3  HCA A 501      98.786  64.983   7.805  1.00 11.48           C
ANISOU16811  C3  HCA A 501     1441   1533   1386    222    265   -141       C
HETATM16812  C4  HCA A 501      97.435  65.310   8.481  1.00 12.42           C
ANISOU16812  C4  HCA A 501     1542   1739   1437     73    394   -140       C
HETATM16813  C5  HCA A 501      96.913  64.148   9.348  1.00 13.56           C
ANISOU16813  C5  HCA A 501     1610   1909   1633     -8    595   -177       C
HETATM16814  C6  HCA A 501      95.495  64.427   9.761  1.00 16.74           C
ANISOU16814  C6  HCA A 501     2137   2519   1704    -61    367   -105       C
HETATM16815  C7  HCA A 501      99.817  64.598   8.875  1.00 10.39           C
ANISOU16815  C7  HCA A 501     1319   1429   1198    150    -17   -141       C
HETATM16816  O1  HCA A 501      98.001  65.696   5.146  1.00 13.63           O
ANISOU16816  O1  HCA A 501     2014   1871   1293    364     13    -85       O
HETATM16817  O2  HCA A 501      97.811  67.797   5.920  1.00 12.85           O
ANISOU16817  O2  HCA A 501     1644   1986   1253    126     39    -72       O
HETATM16818  O3  HCA A 501      94.502  64.034   8.943  1.00 19.95           O
ANISOU16818  O3  HCA A 501     2119   3416   2044    -36    359   -433       O
HETATM16819  O4  HCA A 501      95.248  65.004  10.806  1.00 17.80           O
ANISOU16819  O4  HCA A 501     2075   2697   1992    198    448   -292       O
HETATM16820  O5  HCA A 501     100.358  63.422   8.720  1.00  9.61           O
ANISOU16820  O5  HCA A 501     1194   1386   1073    200    308   -137       O
HETATM16821  O6  HCA A 501     100.096  65.372   9.816  1.00 13.29           O
ANISOU16821  O6  HCA A 501     1699   1893   1458     16    -62   -560       O
HETATM16822  O7  HCA A 501      98.612  63.917   6.891  1.00 11.58           O
ANISOU16822  O7  HCA A 501     1647   1529   1224   -211    224   -474       O
HETATM16823  H21 HCA A 501      99.450  67.090   7.781  1.00 12.13           H
HETATM16824  H22 HCA A 501     100.253  65.967   6.575  1.00 11.02           H
HETATM16825  H41 HCA A 501      96.711  65.533   7.667  1.00 11.45           H
HETATM16826  H42 HCA A 501      97.544  66.211   9.118  1.00 12.54           H
HETATM16827  H51 HCA A 501      97.017  63.208   8.776  1.00 13.72           H
HETATM16828  H52 HCA A 501      97.464  64.065  10.296  1.00 14.72           H
HETATM16829  HO7 HCA A 501      98.287  64.812   5.643  1.00 19.13           H
HETATM16830  C1  8P8 A 502     102.173  60.718   4.557  1.00 11.23           C
ANISOU16830  C1  8P8 A 502     1508   1720   1038     34    355   -274       C
HETATM16831  S1A 8P8 A 502     102.322  59.210   1.642  1.00 11.58           S
ANISOU16831  S1A 8P8 A 502     1551   1723   1125     81    234   -187       S
HETATM16832  S1B 8P8 A 502      99.021  61.495   5.007  1.00 10.84           S
ANISOU16832  S1B 8P8 A 502     1402   1682   1034    156    246   -170       S
HETATM16833  S2A 8P8 A 502     104.959  61.350   2.718  1.00 11.94           S
ANISOU16833  S2A 8P8 A 502     1443   1841   1254     17    321   -149       S
HETATM16834  S2B 8P8 A 502     101.424  62.918   2.344  1.00 15.02           S
ANISOU16834  S2B 8P8 A 502     1891   2169   1646     87    378   -392       S
HETATM16835  S3B 8P8 A 502     101.658  63.673   5.981  1.00 12.08           S
ANISOU16835  S3B 8P8 A 502     1519   1876   1195     -1    181   -223       S
HETATM16836  S4A 8P8 A 502     104.568  58.248   4.562  1.00 11.73           S
ANISOU16836  S4A 8P8 A 502     1456   1822   1177    123    299   -242       S
HETATM16837  S4B 8P8 A 502     101.303  60.525   7.755  1.00 10.96           S
ANISOU16837  S4B 8P8 A 502     1454   1620   1090    155    301   -145       S
HETATM16838  S5A 8P8 A 502     104.832  61.588   6.579  1.00 11.64           S
ANISOU16838  S5A 8P8 A 502     1482   1749   1193    -28    283   -195       S
HETATM16839  V1  8P8 A 502     100.017  62.305   6.967  1.00 10.84           V
ANISOU16839  V1  8P8 A 502     1398   1654   1066     86    298   -163       V
HETATM16840 FE1  8P8 A 502     104.492  59.158   2.418  1.00 11.90          Fe
ANISOU16840 FE1  8P8 A 502     1618   1678   1226     95    343   -157      Fe
HETATM16841 FE2  8P8 A 502     102.686  61.155   2.709  1.00 11.61          Fe
ANISOU16841 FE2  8P8 A 502     1510   1786   1114     48    304   -117      Fe
HETATM16842 FE3  8P8 A 502     104.269  60.501   4.708  1.00 11.87          Fe
ANISOU16842 FE3  8P8 A 502     1429   1894   1186     10    250   -103      Fe
HETATM16843 FE4  8P8 A 502     102.411  58.827   3.898  1.00 11.52          Fe
ANISOU16843 FE4  8P8 A 502     1559   1671   1147     50    334   -172      Fe
HETATM16844 FE5  8P8 A 502     100.634  60.024   5.633  1.00 11.09          Fe
ANISOU16844 FE5  8P8 A 502     1490   1650   1074     44    305   -167      Fe
HETATM16845 FE6  8P8 A 502     101.021  62.266   4.376  1.00 11.46          Fe
ANISOU16845 FE6  8P8 A 502     1587   1665   1104     52    253   -129      Fe
HETATM16846 FE7  8P8 A 502     102.590  61.656   6.320  1.00 11.19          Fe
ANISOU16846 FE7  8P8 A 502     1421   1723   1109     48    294   -183      Fe
HETATM16847  C   CO3 A 503     100.133  57.271   4.860  1.00 11.04           C
ANISOU16847  C   CO3 A 503     1427   1448   1321   -178    238   -260       C
HETATM16848  O1  CO3 A 503     101.320  57.277   4.315  1.00 11.78           O
ANISOU16848  O1  CO3 A 503     1381   1565   1530    -54    424   -515       O
HETATM16849  O2  CO3 A 503      99.730  58.338   5.495  1.00 11.07           O
ANISOU16849  O2  CO3 A 503     1301   1676   1230    -58    292   -341       O
HETATM16850  O3  CO3 A 503      99.432  56.232   4.753  1.00 11.90           O
ANISOU16850  O3  CO3 A 503     1672   1557   1293      1    235    -96       O
