# Supplementary material for: Quantum refinement in real and reciprocal space using the Phenix and ORCA software
Source: IUCrJ. 2024 Sep 30;11(Pt 6):921–37. doi: 10.1107/S2052252524008406 (PMC11533993; doi:10.1107/S2052252524008406)
Supplement: Supplementary file 1 [file m-11-00921-sup1.zip › VN2ase_NO3_wx_3_qm_c.pdb]

CRYST1   75.250   79.790  106.970  84.06  72.62  75.15 P 1
SCALE1      0.013289 -0.003524 -0.004058        0.00000
SCALE2      0.000000  0.012966 -0.000379        0.00000
SCALE3      0.000000  0.000000  0.009800        0.00000
ATOM    628  CD  LYS A  83     103.880  66.689   9.485  1.00 16.55           C
ANISOU  628  CD  LYS A  83     2633   1764   1891   -369   -162     28       C
ATOM    629  CE  LYS A  83     103.413  66.248   8.131  1.00 18.54           C
ANISOU  629  CE  LYS A  83     2540   2275   2229    -77    140      4       C
ATOM    630  NZ  LYS A  83     103.755  64.810   7.925  1.00 17.92           N
ANISOU  630  NZ  LYS A  83     2283   2193   2332    327    274   -208       N
ATOM    631  HE2 LYS A  83     102.315  66.335   8.068  1.00 20.52           H
ATOM    632  HE3 LYS A  83     103.907  66.837   7.341  1.00 20.04           H
ATOM    633  HZ1 LYS A  83     103.330  64.434   7.008  1.00 25.31           H
ATOM    634  HZ2 LYS A  83     104.765  64.585   7.924  1.00 15.99           H
ATOM    635  HZ3 LYS A  83     103.287  64.204   8.633  1.00 21.11           H
ATOM   2030  CA  CYS A 257     107.611  56.137   0.830  1.00 11.85           C
ANISOU 2030  CA  CYS A 257     1518   1745   1239    386    391    -77       C
ATOM   2033  CB  CYS A 257     107.222  57.500   1.440  1.00 11.78           C
ANISOU 2033  CB  CYS A 257     1474   1624   1376    164    599    -44       C
ATOM   2034  SG  CYS A 257     105.507  57.849   0.851  1.00 11.88           S
ANISOU 2034  SG  CYS A 257     1531   1874   1109    242    200    -73       S
ATOM   2035  HB2 CYS A 257     107.247  57.420   2.543  1.00 15.07           H
ATOM   2036  HB3 CYS A 257     107.937  58.283   1.108  1.00 15.43           H
ATOM   2700  CA  THR A 335      95.612  57.484   6.501  1.00 12.44           C
ANISOU 2700  CA  THR A 335     1445   1760   1522   -169    440   -166       C
ATOM   2703  CB  THR A 335      96.936  56.882   7.090  1.00 12.97           C
ANISOU 2703  CB  THR A 335     1704   1740   1484    -89    453   -172       C
ATOM   2704  OG1 THR A 335      97.305  55.694   6.440  1.00 14.70           O
ANISOU 2704  OG1 THR A 335     1958   1842   1785    252    215   -155       O
ATOM   2705  CG2 THR A 335      96.739  56.525   8.583  1.00 14.43           C
ANISOU 2705  CG2 THR A 335     2116   1949   1419    -28    526   -190       C
ATOM   2706  HB  THR A 335      97.711  57.677   7.019  1.00 15.27           H
ATOM   2707  HG1 THR A 335      97.822  55.920   5.635  1.00 18.03           H
ATOM   2716  N   PRO A 338     100.272  54.888   1.705  1.00 13.46           N
ANISOU 2716  N   PRO A 338     1964   1800   1352   -310     92    -84       N
ATOM   2717  CA  PRO A 338     101.345  53.913   1.886  1.00 13.16           C
ANISOU 2717  CA  PRO A 338     1885   1641   1474   -273    197    -95       C
ATOM   2718  C   PRO A 338     101.326  53.126   3.177  1.00 12.59           C
ANISOU 2718  C   PRO A 338     1719   1582   1482    114    337   -259       C
ATOM   2719  O   PRO A 338     101.716  51.963   3.226  1.00 13.25           O
ANISOU 2719  O   PRO A 338     1772   1682   1581    117    303   -198       O
ATOM   2720  CB  PRO A 338     102.632  54.718   1.729  1.00 13.80           C
ANISOU 2720  CB  PRO A 338     1913   1582   1747   -337    335     44       C
ATOM   2723  HA  PRO A 338     101.319  53.198   1.056  1.00 16.59           H
ATOM   2724  N   ARG A 339     100.918  53.772   4.306  1.00 13.08           N
ANISOU 2724  N   ARG A 339     1690   1604   1677    154    476   -300       N
ATOM   2725  CA  ARG A 339     100.916  53.021   5.553  1.00 11.98           C
ANISOU 2725  CA  ARG A 339     1518   1473   1559    158    305   -204       C
ATOM   2726  C   ARG A 339      99.940  51.843   5.551  1.00 13.29           C
ANISOU 2726  C   ARG A 339     1652   1769   1627    -68     87   -285       C
ATOM   2728  CB  ARG A 339     100.684  53.976   6.731  1.00 12.49           C
ANISOU 2728  CB  ARG A 339     1579   1560   1607    159    120   -128       C
ATOM   2729  CG  ARG A 339     101.891  54.912   6.843  1.00 14.23           C
ANISOU 2729  CG  ARG A 339     1829   1726   1852    334    231   -171       C
ATOM   2730  CD  ARG A 339     101.652  56.154   7.709  1.00 12.38           C
ANISOU 2730  CD  ARG A 339     1651   1490   1563    184    394   -256       C
ATOM   2731  NE  ARG A 339     102.762  57.093   7.519  1.00 12.89           N
ANISOU 2731  NE  ARG A 339     1524   1717   1655    -41    470   -146       N
ATOM   2732  CZ  ARG A 339     103.232  57.948   8.426  1.00 12.34           C
ANISOU 2732  CZ  ARG A 339     1612   1375   1700     45    578     -7       C
ATOM   2733  NH1 ARG A 339     102.730  57.951   9.690  1.00 12.96           N
ANISOU 2733  NH1 ARG A 339     1609   1590   1727    163    317     67       N
ATOM   2734  NH2 ARG A 339     104.288  58.717   8.113  1.00 13.77           N
ANISOU 2734  NH2 ARG A 339     1580   1696   1957     -5    649    174       N
ATOM   2735  H   ARG A 339     100.457  54.687   4.267  1.00 14.37           H
ATOM   2736  HA  ARG A 339     101.909  52.540   5.661  1.00 13.00           H
ATOM   2737  HB2 ARG A 339      99.746  54.546   6.586  1.00  8.57           H
ATOM   2738  HB3 ARG A 339     100.562  53.388   7.662  1.00 15.49           H
ATOM   2739  HG2 ARG A 339     102.768  54.360   7.230  1.00 18.54           H
ATOM   2740  HG3 ARG A 339     102.163  55.254   5.825  1.00 17.04           H
ATOM   2741  HD2 ARG A 339     100.700  56.655   7.439  1.00  8.75           H
ATOM   2742  HD3 ARG A 339     101.598  55.868   8.775  1.00 15.85           H
ATOM   2743  HE  ARG A 339     103.123  57.207   6.558  1.00 15.15           H
ATOM   2744 HH11 ARG A 339     101.810  57.559   9.856  1.00 11.50           H
ATOM   2745 HH12 ARG A 339     103.011  58.705  10.311  1.00 17.36           H
ATOM   2746 HH21 ARG A 339     104.545  58.815   7.111  1.00 14.23           H
ATOM   2747 HH22 ARG A 339     104.478  59.569   8.642  1.00 19.62           H
ATOM   2921  CD  LYS A 361      94.533  62.216   3.969  1.00 20.81           C
ANISOU 2921  CD  LYS A 361     3123   2773   2011   -228    -43   -943       C
ATOM   2922  CE  LYS A 361      94.352  62.384   5.498  1.00 25.00           C
ANISOU 2922  CE  LYS A 361     3282   3188   3028     84   -662   -541       C
ATOM   2923  NZ  LYS A 361      95.158  63.456   6.102  1.00 26.08           N
ANISOU 2923  NZ  LYS A 361     3339   3148   3421    373  -1185   -495       N
ATOM   2924  HE2 LYS A 361      93.284  62.577   5.707  1.00 25.87           H
ATOM   2925  HE3 LYS A 361      94.616  61.420   5.972  1.00 27.54           H
ATOM   2926  HZ1 LYS A 361      94.836  63.787   7.980  1.00 30.99           H
ATOM   2927  HZ2 LYS A 361      96.167  63.310   5.942  1.00 25.63           H
ATOM   2928  HZ3 LYS A 361      94.949  64.358   5.651  1.00 26.41           H
ATOM   3429  CB  HIS A 423      99.295  61.299  10.508  1.00  9.49           C
ANISOU 3429  CB  HIS A 423     1506   1234    866     46     81   -225       C
ATOM   3430  CG  HIS A 423      98.213  61.037   9.512  1.00 10.26           C
ANISOU 3430  CG  HIS A 423     1400   1438   1060    256    316   -236       C
ATOM   3431  ND1 HIS A 423      98.354  61.321   8.166  1.00 11.43           N
ANISOU 3431  ND1 HIS A 423     1546   1678   1119    -48    341   -329       N
ATOM   3432  CD2 HIS A 423      96.965  60.528   9.758  1.00 12.89           C
ANISOU 3432  CD2 HIS A 423     1735   1671   1490     66    204   -176       C
ATOM   3433  CE1 HIS A 423      97.199  60.985   7.599  1.00 10.99           C
ANISOU 3433  CE1 HIS A 423     1376   1535   1264   -111    389     12       C
ATOM   3434  NE2 HIS A 423      96.327  60.500   8.534  1.00 11.56           N
ANISOU 3434  NE2 HIS A 423     1458   1616   1320    -90    314    -41       N
ATOM   3435  HD2 HIS A 423      96.496  60.193  10.681  1.00 15.21           H
ATOM   3436  HE1 HIS A 423      96.987  61.052   6.534  1.00 12.68           H
ATOM   3437  HE2 HIS A 423      95.370  60.214   8.346  1.00  8.65           H
TER
HETATM16809  C1  HCA A 501      98.296  66.668   5.998  1.00 12.45           C
ANISOU16809  C1  HCA A 501     1478   1891   1363     71    231     81       C
HETATM16810  C2  HCA A 501      99.298  66.247   7.066  1.00 12.10           C
ANISOU16810  C2  HCA A 501     1486   1647   1465    214    270    -81       C
HETATM16811  C3  HCA A 501      98.794  64.978   7.810  1.00 11.38           C
ANISOU16811  C3  HCA A 501     1425   1526   1372    191    284   -145       C
HETATM16812  C4  HCA A 501      97.438  65.299   8.477  1.00 12.27           C
ANISOU16812  C4  HCA A 501     1522   1712   1428     63    366   -152       C
HETATM16813  C5  HCA A 501      96.912  64.146   9.348  1.00 13.54           C
ANISOU16813  C5  HCA A 501     1607   1916   1620    -16    608   -185       C
HETATM16814  C6  HCA A 501      95.482  64.416   9.747  1.00 16.70           C
ANISOU16814  C6  HCA A 501     2139   2523   1685     -6    410   -133       C
HETATM16815  C7  HCA A 501      99.830  64.591   8.870  1.00 10.48           C
ANISOU16815  C7  HCA A 501     1316   1481   1185     40    -59   -111       C
HETATM16816  O1  HCA A 501      97.984  65.687   5.139  1.00 13.70           O
ANISOU16816  O1  HCA A 501     2047   1861   1299    350      7    -74       O
HETATM16817  O2  HCA A 501      97.818  67.785   5.923  1.00 12.74           O
ANISOU16817  O2  HCA A 501     1647   1962   1232    105     32    -46       O
HETATM16818  O3  HCA A 501      94.499  64.033   8.917  1.00 20.03           O
ANISOU16818  O3  HCA A 501     2116   3420   2074    -33    340   -429       O
HETATM16819  O4  HCA A 501      95.218  64.983  10.791  1.00 17.86           O
ANISOU16819  O4  HCA A 501     2091   2689   2006    242    416   -283       O
HETATM16820  O5  HCA A 501     100.362  63.407   8.722  1.00  9.66           O
ANISOU16820  O5  HCA A 501     1213   1371   1088    197    283   -123       O
HETATM16821  O6  HCA A 501     100.115  65.362   9.808  1.00 13.26           O
ANISOU16821  O6  HCA A 501     1700   1884   1453     11    -87   -558       O
HETATM16822  O7  HCA A 501      98.624  63.907   6.896  1.00 11.57           O
ANISOU16822  O7  HCA A 501     1656   1536   1205   -206    219   -475       O
HETATM16823  H21 HCA A 501      99.445  67.078   7.780  1.00 11.71           H
HETATM16824  H22 HCA A 501     100.257  65.978   6.574  1.00 11.20           H
HETATM16825  H41 HCA A 501      96.714  65.519   7.663  1.00 11.24           H
HETATM16826  H42 HCA A 501      97.542  66.204   9.103  1.00 12.08           H
HETATM16827  H51 HCA A 501      97.025  63.203   8.782  1.00 13.68           H
HETATM16828  H52 HCA A 501      97.467  64.071  10.294  1.00 14.80           H
HETATM16829  HO7 HCA A 501      98.279  64.813   5.617  1.00 18.72           H
HETATM16830  C1  8P8 A 502     102.174  60.711   4.576  1.00 11.28           C
ANISOU16830  C1  8P8 A 502     1508   1719   1060     29    347   -282       C
HETATM16831  S1A 8P8 A 502     102.321  59.209   1.640  1.00 11.98           S
ANISOU16831  S1A 8P8 A 502     1584   1759   1209    120    264   -216       S
HETATM16832  S1B 8P8 A 502      99.021  61.492   5.007  1.00 11.17           S
ANISOU16832  S1B 8P8 A 502     1441   1732   1072    151    277   -159       S
HETATM16833  S2A 8P8 A 502     104.957  61.351   2.719  1.00 12.13           S
ANISOU16833  S2A 8P8 A 502     1493   1861   1256   -104    330   -167       S
HETATM16834  S2B 8P8 A 502     101.423  62.919   2.346  1.00 15.03           S
ANISOU16834  S2B 8P8 A 502     1881   2197   1634    141    383   -383       S
HETATM16835  S3B 8P8 A 502     101.656  63.669   5.980  1.00 11.95           S
ANISOU16835  S3B 8P8 A 502     1480   1875   1187    -50    227   -202       S
HETATM16836  S4A 8P8 A 502     104.570  58.249   4.560  1.00 11.73           S
ANISOU16836  S4A 8P8 A 502     1460   1836   1162     15    260   -216       S
HETATM16837  S4B 8P8 A 502     101.303  60.525   7.753  1.00 11.04           S
ANISOU16837  S4B 8P8 A 502     1412   1633   1150     69    279   -156       S
HETATM16838  S5A 8P8 A 502     104.831  61.589   6.575  1.00 11.63           S
ANISOU16838  S5A 8P8 A 502     1483   1739   1196    -59    261   -217       S
HETATM16839  V1  8P8 A 502     100.017  62.307   6.968  1.00 10.90           V
ANISOU16839  V1  8P8 A 502     1408   1625   1108     82    272   -163       V
HETATM16840 FE1  8P8 A 502     104.492  59.158   2.417  1.00 11.84          Fe
ANISOU16840 FE1  8P8 A 502     1602   1665   1230     99    344   -149      Fe
HETATM16841 FE2  8P8 A 502     102.685  61.154   2.708  1.00 11.73          Fe
ANISOU16841 FE2  8P8 A 502     1516   1815   1127     50    264    -94      Fe
HETATM16842 FE3  8P8 A 502     104.269  60.502   4.710  1.00 11.76          Fe
ANISOU16842 FE3  8P8 A 502     1437   1827   1204     12    259    -99      Fe
HETATM16843 FE4  8P8 A 502     102.413  58.831   3.898  1.00 11.39          Fe
ANISOU16843 FE4  8P8 A 502     1528   1645   1156     46    367   -170      Fe
HETATM16844 FE5  8P8 A 502     100.637  60.025   5.634  1.00 11.15          Fe
ANISOU16844 FE5  8P8 A 502     1499   1666   1071     26    282   -152      Fe
HETATM16845 FE6  8P8 A 502     101.021  62.266   4.376  1.00 11.21          Fe
ANISOU16845 FE6  8P8 A 502     1542   1620   1097     79    315   -174      Fe
HETATM16846 FE7  8P8 A 502     102.590  61.656   6.320  1.00 11.12          Fe
ANISOU16846 FE7  8P8 A 502     1439   1709   1077     59    306   -191      Fe
HETATM16847  N   NO3 A 503     100.142  57.260   4.862  1.00 12.46           N
ANISOU16847  N   NO3 A 503     1599   1729   1405    -49    282   -452       N
HETATM16848  O1  NO3 A 503     101.307  57.273   4.322  1.00 12.10           O
ANISOU16848  O1  NO3 A 503     1367   1687   1544     87    463   -534       O
HETATM16849  O2  NO3 A 503      99.724  58.305   5.488  1.00 11.20           O
ANISOU16849  O2  NO3 A 503     1317   1711   1226     22    334   -353       O
HETATM16850  O3  NO3 A 503      99.424  56.251   4.744  1.00 12.16           O
ANISOU16850  O3  NO3 A 503     1708   1555   1359    -75    211   -162       O
